# Supplementary material for: Comparison of loop-mediated isothermal amplification (LAMP) and PCR for the diagnosis of infection with Trypanosoma brucei ssp. in equids in The Gambia
Source: PLoS One. 2020 Aug 24;15(8):e0237187. doi: 10.1371/journal.pone.0237187 (PMC7444819; doi:10.1371/journal.pone.0237187)
Supplement: S3 Table — Quantity of parasite is extrapolated by volume from number of parasites in initial blood sample. Parasite DNA is reported as 0.1pg DNA/ trypanosome [41]. (XLSX) [file pone.0237187.s003.xlsx]

## Sheet: Sheet1
S3 Table. Demonstration of effect of sample preparation for different testing modalities on potential trypanosome content of test substrate.
	Equivalent number of parasites (T.brucei ssp.) extrapolated from test volume for each test
Trypanosomes/ml in initial blood sample	PCR (TBRPCR)			LAMP Extracted DNA (LEX)		LAMP Whole Blood (LWB)			LAMP SDS (LSDS)
	200µl extraction	2.5µl of 200ul DNA elution volume (PCR sample)	Parasite DNA (pg)	5µl of 200µl DNA elution volume	Parasite DNA (pg)	1000µl sample for boil and spin (100µl of blood + 900µl PCR water)	5µl of 1000µl used for LAMP test	Parasite DNA (pg)	500µl sample used for boil and spin (45µl blood + 5µl SDS + 450µl PCR water)	5µl of 500µl used for LAMP test	Parasite DNA (pg)
1000	200	2.5	0.25	5	0.5	100	0.5	0.05	45	0.45	0.045
100	20	0.25	0.025	0.5	0.05	10	0.05	0.005	4.5	0.045	0.0045
10	2	0.025	0.0025	0.05	0.005	1	0.005	0.0005	0.45	0.0045	0.00045
1	0.2	0.0025	0.00025	0.005	0.0005	0.1	0.0005	5e-05	0.045	0.00045	4.5e-05
0.1	0.02	0.00025	2.5e-05	0.0005	5e-05	0.01	5e-05	5e-06	0.0045	4.5e-05	4.5e-06
0.01	0.002	2.5e-05	2.5e-06	5e-05	5e-06	0.001	5e-06	5e-07	0.00045	4.5e-06	4.5e-07
0.001	0.0002	2.5e-06	2.5e-07	5e-06	5e-07	0.0001	5e-07	5e-08	4.5e-05	4.5e-07	4.5e-08
Quantity of parasite is extrapolated by volume from number of parasites in initial blood sample. Parasite DNA is reported as 0.1pg DNA/ trypanosome [41]
